# Supplementary material for: IL-8 Released from Human Pancreatic Cancer and Tumor-Associated Stromal Cells Signals through a CXCR2-ERK1/2 Axis to Induce Muscle Atrophy
Source: Cancers (Basel). 2019 Nov 25;11(12):1863. doi: 10.3390/cancers11121863 (PMC6966692; doi:10.3390/cancers11121863)
Supplement: Supplementary file 1 [file cancers-11-01863-s001.zip]

Archive with 3 entries (3 files):
- Final CANCERS submission supplemental/Supplemental Figure 1 FINAL.pdf
- Final CANCERS submission supplemental/Supplementary Table 1.xlsx
- Western Blot Cancers Submission IL8.pdf
